# Supplementary material for: Candida tropicalis Systemic Infection Redirects Leukocyte Infiltration to the Kidneys Attenuating Encephalomyelitis
Source: J Fungi (Basel). 2021 Sep 14;7(9):757. doi: 10.3390/jof7090757 (PMC8471291; doi:10.3390/jof7090757)
Supplement: Supplementary file 1 [file jof-07-00757-s001.zip]

Archive with 1 entries (1 files):
- jof-1361837-supplementary.pdf
